# Supplementary material for: Assessment of Sex-Specific Associations between Athletic Identity and Nutrition Habits in Competitive Youth Athletes
Source: Nutrients. 2024 Aug 23;16(17):2826. doi: 10.3390/nu16172826 (PMC11396868; doi:10.3390/nu16172826)
Supplement: Supplementary file 1 [file nutrients-16-02826-s001.zip]

Archive with 1 entries (1 files):
- nutrients-3156633-supplementary.pdf
